# Supplementary material for: Diagnostic and Therapeutic Management of Helicobacter pylori Infection in Primary Care: Perspective of Application in France and Narrative Review of the Literature
Source: Healthcare (Basel). 2023 Jan 30;11(3):397. doi: 10.3390/healthcare11030397 (PMC9914135; doi:10.3390/healthcare11030397)
Supplement: Supplementary file 1 [file healthcare-11-00397-s001.zip]

Archive with 1 entries (1 files):
- healthcare-2156187-supplementary.pdf
